# Supplementary material for: Genome-Wide Analysis of the HECT-Type E3 Ubiquitin Ligase Gene Family in Nicotiana benthamiana: Evidence Implicating NbHECT6 and NbHECT13 in the Response to Tomato Yellow Leaf Curl Virus Infection
Source: Genes (Basel). 2025 Sep 27;16(10):1150. doi: 10.3390/genes16101150 (PMC12563933; doi:10.3390/genes16101150)
Supplement: Supplementary file 1 [file genes-16-01150-s001.zip › Table S2.xlsx]

## Sheet: Sheet1
Table S2. List of primers used in this study.
Primer namea	Sequence	Tm (°C)	GC%	Purpose
qNbHECT1-F	5'-GGGCCTTCTACTCTGACGGT-3'	60.6	60	qPCR
qNbHECT1-R	5'-ACCTGAGGAAGACGATACAACAC-3'	59.6	47.8	qPCR
qNbHECT2-F	5'-CCCTTGGCAATCTAGACACA-3'	58.7	50	qPCR
qNbHECT2-R	5'-GCCTTCACTCAGCTCTACCC-3'	59	60	qPCR
qNbHECT3-F	5'-GAGAGAGAGCGTTGAGGAAT-3'	56.2	50	qPCR
qNbHECT3-R	5'-AGGACTTGGCTGGATATATACG-3'	57.3	45.5	qPCR
qNbHECT4-F	5'-GCACACAACAGTAACGCACC-3'	60.2	55	qPCR
qNbHECT4-R	5'-TTGTACATGATTTCATTGGCAGC-3'	62.1	39.1	qPCR
qNbHECT5-F	5'-TGTCTCCTTGTGTTGGTGCC-3'	62.1	55	qPCR
qNbHECT5-R	5'-TCACCAAGCCAAGATCGGAG-3'	63.6	55	qPCR
qNbHECT6-F	5'-CTACAAGGGGAAGCAGCTTC-3'	59.1	55	qPCR
qNbHECT6-R	5'-CATCAGCTTCCACGTCAGC-3'	60.6	57.9	qPCR
qNbHECT7-F	5'-TCGGAGGAGCTGTTGGGA-3'	63	61.1	qPCR
qNbHECT7-R	5'-GCACCTCGCGATCCCAGT-3'	64.8	66.7	qPCR
qNbHECT8-F	5'-CCTGATCTCCATGTACGGAAAG-3'	60.9	50	qPCR
qNbHECT8-R	5'-AACGGTTTCTTCAGATCTCGC-3'	60.8	47.6	qPCR
qNbHECT9-F	5'-GTCACATGCTGTTGGATTAATGG-3'	61.5	43.6	qPCR
qNbHECT9-R	5'-CCATTGCTTGTCCTGTCTGAAA-3'	62.5	45.5	qPCR
qNbHECT10-F	5'-AGCATGAAGTTAGGGTTAGGGATAG-3'	60.3	44	qPCR
qNbHECT10-R	5'-ATGGGAGGAAGACGCAGACC-3'	63.8	60	qPCR
qNbHECT11-F	5'-TCTGTCAGTTTGTCACTGGTGC-3'	61.3	50	qPCR
qNbHECT11-R	5'-GATCCTTGGCCTTCATTGATAG-3'	59.9	45.5	qPCR
qNbHECT12-F	5'-AGGGCTGGGATATTTGT GCTC-3'	62.6	52.4	qPCR
qNbHECT12-R	5'-TTCCTCCTGAAAGCAACTGATT-3'	60.2	40.9	qPCR
qNbHECT13-F	5'-TGGGAGGGAACTCACGGTAT-3'	61.7	55	qPCR
qNbHECT13-R	5'-CAACTTGTAGAGTGCCTAACCA-3'	57.1	45.5	qPCR
qNbHECT14-F	5'-ATGGTGGAAGTAGTAGTCCTGATATTATG-3'	60.3	37.9	qPCR
qNbHECT14-R	5'-TTCAGCTAAGTCCATGTATTCAATAG-3'	58.1	34.6	qPCR
qNbHECT15-F	5'-ATGACGTCTAAAGCCGGC-3'	58.8	55.6	qPCR
qNbHECT15-R	5'-ATGAAGATGAAGGCGTCGAG-3'	60.4	50	qPCR
qNbHECT16-F	5'-TCCCGTCCACCTCTCGTAAT-3'	61.8	55	qPCR
qNbHECT16-R	5'-CCGACAAAGGCCATACAACG-3'	63.6	55	qPCR
qNbHECT17-F	5'-TTTAAGATCGAGTTTGCCGTCG-3'	63.6	45.5	qPCR
qNbHECT17-R	5'-CAGTGCAGAACTTCATTAACGC-3'	59.9	45.5	qPCR
qNbACT2-F	5’-CAATCCAGACACTGTACTTTCTCTC-3'	58.5	44	qPCR
qNbACT2-R	5’-AAGCTGCAGGTATCCATGAGACTA-3'	61.5	45.8	qPCR
qTYLCV-AC1-F	5’-AAGAGAAGGCCCCAAAGGAC-3'	61.8	55	qPCR
qTYLCV-AC1-R	5’-TGCCTGTTCTGCTATCACCC-3'	61.2	55	qPCR
qTYLCV-CP-F	5’-GAAGGCTGAACTTCGACAGC-3'	60.1	55	qPCR
qTYLCV-CP-R	5’-GGACTTTACATGGGCCTTCAC-3'	60.7	52.4	qPCR
qNb25SrRNA-F	5’-ATAACCGCATCAGGTCTCCA-3'	60.5	50	qPCR
qNb25SrRNA-R	5’-CCGAAGTTACGGATCCATTT-3'	58.9	45	qPCR
NbHECT6-F	5'-GTGAGTAAGGTTACCGAATTCCACGACTGGGTTTGAAAGAG-3'	77.1	45	VIGS
NbHECT6-R	5'-CGTGAGCTCGGTACCGGATCCATAGTTCCTCGTTCTTGCCG-3'	84.5	58.5	VIGS
NbHECT13-F	5'-GTGAGTAAGGTTACCGAATTCTGAACCGTCATCTCATAATACTGC-3'	75.8	42.2	VIGS
NbHECT13-R	5'-CGTGAGCTCGGTACCGGATCCTCCTCCTCTACACTCACGGTT-3'	83.6	59.5	VIGS
a Abbreviations: F, forward primer; R, reverse primer.
