# Supplementary material for: Genome-Wide Analysis of the HECT-Type E3 Ubiquitin Ligase Gene Family in Nicotiana benthamiana: Evidence Implicating NbHECT6 and NbHECT13 in the Response to Tomato Yellow Leaf Curl Virus Infection
Source: Genes (Basel). 2025 Sep 27;16(10):1150. doi: 10.3390/genes16101150 (PMC12563933; doi:10.3390/genes16101150)
Supplement: Supplementary file 1 [file genes-16-01150-s001.zip › Table S3.xlsx]

## Sheet: Sheet1
Table S3. Raw data used for qPCR analysis of NbHECT genes in response to TYLCV infection.
Gene	Inoculated leaves						Systemic leaves
	Ct_Mock_1	Ct_Mock_2	Ct_Mock_3	Ct_TYLCV_1	Ct_TYLCV_2	Ct_TYLCV_3	Ct_Mock_1	Ct_Mock_2	Ct_Mock_3	Ct_TYLCV_1	Ct_TYLCV_2	Ct_TYLCV_3
NbACTIN2	19.4762	20.0654	19.8352	19.4348	19.8913	20.1409	19.2894	19.4192	20.1171	19.4767	20.0592	19.6342
	19.5091	20.0711	19.8625	19.4204	19.9315	20.0742	19.3476	19.4179	20.0502	19.4632	20.0342	19.6528
NbHECT1	26.3232	26.7582	26.5335	25.8917	26.3548	26.5909	25.2253	25.2826	25.8154	25.2423	25.8847	25.6575
	26.3297	26.7727	26.4711	25.8291	26.4015	26.6792	25.2085	25.3102	25.8212	25.2697	25.8989	25.6581
NbHECT2	24.6191	24.9944	24.6626	23.7085	24.1085	24.9389	24.2262	24.4741	24.6356	23.9265	24.5741	24.1431
	24.6281	24.9543	24.5598	23.7037	24.1233	23.9465	24.2739	23.4654	24.6276	23.9239	24.5817	24.1297
NbHECT3	29.4884	29.9604	29.6662	29.2135	29.7208	29.9891	30.1187	30.1722	30.7616	30.1623	30.7845	30.2372
	29.4895	29.9877	29.7036	29.1812	29.6685	29.9259	30.1268	30.1142	30.6855	30.1501	30.8012	30.1878
NbHECT4	26.4131	26.7632	26.3969	25.6941	26.1481	25.8944	25.9176	25.7018	26.5024	25.7847	26.4229	26.0838
	26.3954	26.7104	26.3924	25.6835	26.1169	26.8827	25.9055	25.6151	26.5058	25.7807	26.4726	26.1047
NbHECT5	24.4929	24.5381	24.5311	23.7747	24.2264	24.4673	25.3001	25.3017	25.8837	25.7278	25.9816	25.4388
	24.5843	25.4764	24.6061	23.7211	24.2081	24.4689	25.2857	25.2602	25.8824	24.7152	25.9421	25.4463
NbHECT6	27.2404	27.8715	27.7456	27.7064	28.3185	28.3001	27.4335	27.5388	28.289	27.9277	28.8014	27.9029
	27.2687	27.9338	27.8219	27.7051	28.2894	28.3033	27.4772	27.5146	28.2092	27.9403	27.9286	27.9953
NbHECT7	28.1482	28.9738	28.6056	27.5032	27.8915	28.1335	28.5807	28.7763	29.3876	28.7346	29.3084	28.7596
	28.2876	28.9835	28.5805	27.5382	27.8677	28.1856	28.5141	28.6862	29.4372	28.6268	29.3916	28.6377
NbHECT8	24.0538	24.2531	24.4673	23.6321	23.9695	24.3109	24.2054	23.6631	24.4584	23.7897	24.5451	24.0575
	24.1196	24.3486	23.5567	23.5918	23.9007	24.3095	24.2843	23.6211	24.4377	23.8328	24.6316	23.9989
NbHECT9	25.5192	25.8506	25.5093	24.8474	25.1937	25.6019	26.4564	25.9532	26.8083	26.0474	26.7934	26.3247
	25.5914	25.8982	25.5027	24.7599	25.1736	25.5697	26.4744	25.8715	26.7491	26.1349	26.7609	26.2611
NbHECT10	25.9401	26.1719	25.9272	24.9386	25.4358	25.7479	25.5708	25.7583	26.2248	25.6858	26.2765	25.7632
	25.8592	26.1807	25.7986	24.9267	25.4407	25.6777	25.5953	25.7088	26.2175	25.6008	26.2536	25.7989
NbHECT11	24.5677	25.0194	24.6015	23.6932	24.1692	24.4039	24.5529	24.1072	24.9987	24.3066	24.9087	24.3397
	24.5551	24.9922	24.6206	23.6222	24.1465	24.3847	24.6517	24.1476	24.9588	24.2502	24.7683	24.4031
NbHECT12	25.3605	26.0998	25.7009	25.2616	25.9178	26.0839	25.2654	24.9568	25.6936	25.2017	25.6572	25.3119
	25.4062	26.1008	25.6088	25.2474	25.9229	26.0239	25.3079	24.9853	25.7941	25.2083	25.7287	25.2589
NbHECT13	27.7155	28.2034	27.9981	27.3595	27.6551	27.9982	27.8285	27.7576	28.2529	27.5667	28.1072	27.6355
	27.6293	28.1881	27.9968	27.2555	27.6508	27.9617	27.7961	27.8815	28.3479	27.4976	28.1978	27.5554
NbHECT14	24.5298	24.9259	24.5838	23.8135	24.3048	24.4855	25.0268	25.0853	25.7216	24.9908	25.7469	25.3189
	24.4247	24.9442	24.5173	23.8228	24.2857	24.6426	25.2032	25.1527	25.6517	25.0949	25.7258	25.2895
NbHECT15	23.4896	24.0115	23.7817	22.9884	23.4276	23.6662	23.3678	23.7041	24.2577	23.8012	24.1181	24.1386
	23.4228	24.0522	23.6045	22.9207	23.3907	23.7004	23.4039	23.7453	24.3233	23.8768	24.2817	24.1325
NbHECT16	26.1505	26.1918	26.2017	25.0253	25.2895	25.7546	25.5138	25.8204	26.2642	25.7739	26.2898	25.9521
	25.9953	26.2941	26.1214	25.1067	25.3863	25.6742	25.6629	25.6967	26.1825	25.8865	26.2491	25.9601
NbHECT17	24.0245	24.4049	24.0018	23.1086	23.4813	23.7917	23.9599	23.8121	24.3796	23.7265	24.4232	23.9666
	23.9264	24.2855	24.0559	23.1814	23.5981	23.8641	23.8785	23.7769	24.4095	23.6546	24.5049	23.8589
