# Supplementary material for: Genome-Wide Analysis of the HECT-Type E3 Ubiquitin Ligase Gene Family in Nicotiana benthamiana: Evidence Implicating NbHECT6 and NbHECT13 in the Response to Tomato Yellow Leaf Curl Virus Infection
Source: Genes (Basel). 2025 Sep 27;16(10):1150. doi: 10.3390/genes16101150 (PMC12563933; doi:10.3390/genes16101150)
Supplement: Supplementary file 1 [file genes-16-01150-s001.zip › Table S4.xlsx]

## Sheet: Sheet1
Table S4. Cis-acting elements in the promoter regions of NbHECT genes in Nicotiana benthamiana.
Gene name	Start	End	Cis-acting element	Description
NbHECT1	249	254	MeJARE	MeJA-responsive element
NbHECT1	1451	1456	MeJARE	MeJA-responsive element
NbHECT1	1572	1577	MeJARE	MeJA-responsive element
NbHECT1	249	254	MeJARE	MeJA-responsive element
NbHECT1	1451	1456	MeJARE	MeJA-responsive element
NbHECT1	1572	1577	MeJARE	MeJA-responsive element
NbHECT1	1929	1935	ARE	Anaerobic response element
NbHECT1	665	671	ABARE	Abscisic acid (ABA)-responsive element
NbHECT1	666	671	ABARE	Abscisic acid (ABA)-responsive element
NbHECT1	1055	1064	SARE	Salicylic acid (SA)-responsive element
NbHECT1	1896	1903	GARE	Gibberellin-responsive element
NbHECT1	674	681	GARE	Gibberellin-responsive element
NbHECT2	772	778	CAT-box	Meristem expression element
NbHECT2	793	799	CAT-box	Meristem expression element
NbHECT2	1376	1381	MeJARE	MeJA-responsive element
NbHECT2	1376	1381	MeJARE	MeJA-responsive element
NbHECT2	557	563	ARE	Anaerobic response element
NbHECT2	1571	1577	ARE	Anaerobic response element
NbHECT2	1804	1810	ARE	Anaerobic response element
NbHECT2	237	246	SARE	Salicylic acid (SA)-responsive element
NbHECT2	498	505	GARE	Gibberellin-responsive element
NbHECT2	800	807	GARE	Gibberellin-responsive element
NbHECT2	1682	1689	GARE	Gibberellin-responsive element
NbHECT2	21	27	LTRE	Low-temperature-responsive element
NbHECT2	576	585	DSRE	Defense- and stress-responsive element
NbHECT2	990	999	DSRE	Defense- and stress-responsive element
NbHECT3	1854	1859	MeJARE	MeJA-responsive element
NbHECT3	1854	1859	MeJARE	MeJA-responsive element
NbHECT3	1491	1496	ABARE	Abscisic acid (ABA)-responsive element
NbHECT3	1754	1760	LTRE	Low-temperature-responsive element
NbHECT3	1582	1591	DSRE	Defense- and stress-responsive element
NbHECT4	364	369	MeJARE	MeJA-responsive element
NbHECT4	446	451	MeJARE	MeJA-responsive element
NbHECT4	364	369	MeJARE	MeJA-responsive element
NbHECT4	446	451	MeJARE	MeJA-responsive element
NbHECT4	1622	1628	ARE	Anaerobic response element
NbHECT4	226	235	ABARE	Abscisic acid (ABA)-responsive element
NbHECT4	995	1000	ABARE	Abscisic acid (ABA)-responsive element
NbHECT4	1942	1951	SARE	Salicylic acid (SA)-responsive element
NbHECT4	22	29	GARE	Gibberellin-responsive element
NbHECT4	939	946	GARE	Gibberellin-responsive element
NbHECT4	1861	1867	LTRE	Low-temperature-responsive element
NbHECT4	1296	1302	MBS	MYB-bingding site
NbHECT4	981	990	DSRE	Defense- and stress-responsive element
NbHECT4	870	876	AuxRE	Auxin-responsive element
NbHECT5	207	213	CAT-box	Meristem expression element
NbHECT5	1129	1135	CAT-box	Meristem expression element
NbHECT5	1195	1201	CAT-box	Meristem expression element
NbHECT5	1069	1074	MeJARE	MeJA-responsive element
NbHECT5	1069	1074	MeJARE	MeJA-responsive element
NbHECT5	999	1005	ARE	Anaerobic response element
NbHECT5	1120	1126	ARE	Anaerobic response element
NbHECT5	1468	1474	ARE	Anaerobic response element
NbHECT5	1690	1695	ABARE	Abscisic acid (ABA)-responsive element
NbHECT5	592	599	GARE	Gibberellin-responsive element
NbHECT5	1449	1456	GARE	Gibberellin-responsive element
NbHECT5	1497	1503	LTRE	Low-temperature-responsive element
NbHECT5	1505	1512	AuxRE	Auxin-responsive element
NbHECT5	1590	1597	AuxRE	Auxin-responsive element
NbHECT5	89	95	AuxRE	Auxin-responsive element
NbHECT6	933	938	MeJARE	MeJA-responsive element
NbHECT6	1426	1431	MeJARE	MeJA-responsive element
NbHECT6	1944	1949	MeJARE	MeJA-responsive element
NbHECT6	933	938	MeJARE	MeJA-responsive element
NbHECT6	1426	1431	MeJARE	MeJA-responsive element
NbHECT6	1944	1949	MeJARE	MeJA-responsive element
NbHECT6	487	493	ARE	Anaerobic response element
NbHECT6	1796	1802	ARE	Anaerobic response element
NbHECT6	379	384	ABARE	Abscisic acid (ABA)-responsive element
NbHECT6	1109	1114	ABARE	Abscisic acid (ABA)-responsive element
NbHECT6	1150	1155	ABARE	Abscisic acid (ABA)-responsive element
NbHECT6	1040	1047	GARE	Gibberellin-responsive element
NbHECT6	251	257	LTRE	Low-temperature-responsive element
NbHECT6	1343	1349	LTRE	Low-temperature-responsive element
NbHECT6	1351	1357	LTRE	Low-temperature-responsive element
NbHECT6	1935	1941	LTRE	Low-temperature-responsive element
NbHECT6	687	693	MBS	MYB-bingding site
NbHECT7	121	126	MeJARE	MeJA-responsive element
NbHECT7	1598	1603	MeJARE	MeJA-responsive element
NbHECT7	121	126	MeJARE	MeJA-responsive element
NbHECT7	1598	1603	MeJARE	MeJA-responsive element
NbHECT7	170	176	ARE	Anaerobic response element
NbHECT7	580	586	ARE	Anaerobic response element
NbHECT7	391	398	GARE	Gibberellin-responsive element
NbHECT7	1827	1834	GARE	Gibberellin-responsive element
NbHECT7	488	495	GARE	Gibberellin-responsive element
NbHECT7	569	578	DSRE	Defense- and stress-responsive element
NbHECT8	1496	1502	CAT-box	Meristem expression element
NbHECT8	306	312	ARE	Anaerobic response element
NbHECT8	537	546	SARE	Salicylic acid (SA)-responsive element
NbHECT8	1636	1643	GARE	Gibberellin-responsive element
NbHECT8	1030	1036	MBS	MYB-bingding site
NbHECT9	855	861	CAT-box	Meristem expression element
NbHECT9	1376	1381	MeJARE	MeJA-responsive element
NbHECT9	1376	1381	MeJARE	MeJA-responsive element
NbHECT9	344	350	ARE	Anaerobic response element
NbHECT9	710	716	ARE	Anaerobic response element
NbHECT9	1066	1072	ARE	Anaerobic response element
NbHECT9	1571	1577	ARE	Anaerobic response element
NbHECT9	1804	1810	ARE	Anaerobic response element
NbHECT9	1680	1689	SARE	Salicylic acid (SA)-responsive element
NbHECT9	541	548	GARE	Gibberellin-responsive element
NbHECT10	228	234	CAT-box	Meristem expression element
NbHECT10	902	907	MeJARE	MeJA-responsive element
NbHECT10	902	907	MeJARE	MeJA-responsive element
NbHECT10	409	415	ARE	Anaerobic response element
NbHECT10	458	464	ARE	Anaerobic response element
NbHECT10	1173	1179	ARE	Anaerobic response element
NbHECT10	337	346	ABARE	Abscisic acid (ABA)-responsive element
NbHECT10	1144	1149	ABARE	Abscisic acid (ABA)-responsive element
NbHECT10	1733	1738	ABARE	Abscisic acid (ABA)-responsive element
NbHECT10	1844	1853	SARE	Salicylic acid (SA)-responsive element
NbHECT10	1858	1865	GARE	Gibberellin-responsive element
NbHECT10	1617	1624	GARE	Gibberellin-responsive element
NbHECT10	944	950	LTRE	Low-temperature-responsive element
NbHECT10	1371	1377	MBS	MYB-bingding site
NbHECT10	1210	1216	AuxRE	Auxin-responsive element
NbHECT11	172	177	MeJARE	MeJA-responsive element
NbHECT11	1306	1311	MeJARE	MeJA-responsive element
NbHECT11	172	177	MeJARE	MeJA-responsive element
NbHECT11	1306	1311	MeJARE	MeJA-responsive element
NbHECT11	174	179	ABARE	Abscisic acid (ABA)-responsive element
NbHECT11	184	189	ABARE	Abscisic acid (ABA)-responsive element
NbHECT11	410	416	ABARE	Abscisic acid (ABA)-responsive element
NbHECT11	411	416	ABARE	Abscisic acid (ABA)-responsive element
NbHECT11	789	794	ABARE	Abscisic acid (ABA)-responsive element
NbHECT11	1731	1736	ABARE	Abscisic acid (ABA)-responsive element
NbHECT11	1842	1851	SARE	Salicylic acid (SA)-responsive element
NbHECT11	1858	1865	GARE	Gibberellin-responsive element
NbHECT11	1607	1614	GARE	Gibberellin-responsive element
NbHECT11	1372	1378	MBS	MYB-bingding site
NbHECT11	884	893	DSRE	Defense- and stress-responsive element
NbHECT11	4	10	AuxRE	Auxin-responsive element
NbHECT12	357	363	ARE	Anaerobic response element
NbHECT12	1297	1303	ARE	Anaerobic response element
NbHECT12	1684	1690	ARE	Anaerobic response element
NbHECT12	1257	1266	SARE	Salicylic acid (SA)-responsive element
NbHECT12	1837	1846	DSRE	Defense- and stress-responsive element
NbHECT13	1508	1513	MeJARE	MeJA-responsive element
NbHECT13	1508	1513	MeJARE	MeJA-responsive element
NbHECT13	1538	1544	ARE	Anaerobic response element
NbHECT13	924	933	SARE	Salicylic acid (SA)-responsive element
NbHECT13	1893	1900	GARE	Gibberellin-responsive element
NbHECT14	730	736	ARE	Anaerobic response element
NbHECT14	741	747	ARE	Anaerobic response element
NbHECT14	1875	1881	ARE	Anaerobic response element
NbHECT14	380	389	SARE	Salicylic acid (SA)-responsive element
NbHECT14	1942	1951	SARE	Salicylic acid (SA)-responsive element
NbHECT14	1138	1145	GARE	Gibberellin-responsive element
NbHECT14	1937	1943	LTRE	Low-temperature-responsive element
NbHECT14	54	63	DSRE	Defense- and stress-responsive element
NbHECT14	523	529	AuxRE	Auxin-responsive element
NbHECT15	1268	1273	MeJARE	MeJA-responsive element
NbHECT15	1762	1767	MeJARE	MeJA-responsive element
NbHECT15	1268	1273	MeJARE	MeJA-responsive element
NbHECT15	1762	1767	MeJARE	MeJA-responsive element
NbHECT15	399	405	ARE	Anaerobic response element
NbHECT15	742	748	ARE	Anaerobic response element
NbHECT15	304	309	ABARE	Abscisic acid (ABA)-responsive element
NbHECT15	1640	1649	SARE	Salicylic acid (SA)-responsive element
NbHECT15	1431	1438	GARE	Gibberellin-responsive element
NbHECT16	258	263	MeJARE	MeJA-responsive element
NbHECT16	563	568	MeJARE	MeJA-responsive element
NbHECT16	1768	1773	MeJARE	MeJA-responsive element
NbHECT16	258	263	MeJARE	MeJA-responsive element
NbHECT16	563	568	MeJARE	MeJA-responsive element
NbHECT16	1768	1773	MeJARE	MeJA-responsive element
NbHECT16	316	322	ARE	Anaerobic response element
NbHECT16	706	712	ARE	Anaerobic response element
NbHECT16	895	901	ARE	Anaerobic response element
NbHECT16	1195	1201	ARE	Anaerobic response element
NbHECT16	928	934	ABARE	Abscisic acid (ABA)-responsive element
NbHECT16	929	934	ABARE	Abscisic acid (ABA)-responsive element
NbHECT16	1500	1505	ABARE	Abscisic acid (ABA)-responsive element
NbHECT16	1556	1563	ABARE	Abscisic acid (ABA)-responsive element
NbHECT17	957	962	MeJARE	MeJA-responsive element
NbHECT17	1974	1979	MeJARE	MeJA-responsive element
NbHECT17	957	962	MeJARE	MeJA-responsive element
NbHECT17	1974	1979	MeJARE	MeJA-responsive element
NbHECT17	884	890	ARE	Anaerobic response element
NbHECT17	1219	1225	ARE	Anaerobic response element
NbHECT17	1435	1441	ARE	Anaerobic response element
NbHECT17	1629	1635	ARE	Anaerobic response element
NbHECT17	460	465	ABARE	Abscisic acid (ABA)-responsive element
NbHECT17	1817	1826	SARE	Salicylic acid (SA)-responsive element
NbHECT17	104	111	GARE	Gibberellin-responsive element
NbHECT17	1645	1652	GARE	Gibberellin-responsive element
NbHECT17	1652	1659	GARE	Gibberellin-responsive element
NbHECT17	953	959	MBS	MYB-bingding site
NbHECT18	1009	1015	CAT-box	Meristem expression element
NbHECT18	1957	1962	MeJARE	MeJA-responsive element
NbHECT18	1957	1962	MeJARE	MeJA-responsive element
NbHECT18	1206	1212	ARE	Anaerobic response element
NbHECT18	1970	1977	GARE	Gibberellin-responsive element
NbHECT18	1688	1697	DSRE	Defense- and stress-responsive element
