# Supplementary material for: Genome-Wide Analysis of the HECT-Type E3 Ubiquitin Ligase Gene Family in Nicotiana benthamiana: Evidence Implicating NbHECT6 and NbHECT13 in the Response to Tomato Yellow Leaf Curl Virus Infection
Source: Genes (Basel). 2025 Sep 27;16(10):1150. doi: 10.3390/genes16101150 (PMC12563933; doi:10.3390/genes16101150)
Supplement: Supplementary file 1 [file genes-16-01150-s001.zip › Table S5.xlsx]

## Sheet: Sheet1
Table S5. Tissue-specific expression profiles of NbHECT genes in Nicotiana benthamiana.
Gene name	TMPa_Roots	TPMa_Stems	TPMa_Leaves	TPMa_Flowers	TPMa_Capsules	TPMa_Apices	TPMa_Calli	TPMa_Seedlings
NbHECT1	5.63646	19.1164	10.922	13.6762	22.8413	5.97688	10.0818	3.72382
NbHECT2	15.0748	33.0257	19.9633	16.5083	33.8751	8.86929	19.6353	8.09974
NbHECT3	3.67082	10.314	5.16123	8.29796	5.14022	4.29048	4.54025	1.82027
NbHECT4	10.5371	21.559	11.8258	16.8201	19.4246	9.13885	16.0631	5.84908
NbHECT5	8.07105	11.6556	14.4047	13.5402	17.3744	7.80138	11.9852	6.24627
NbHECT6	6.56261	23.4213	11.9289	19.1054	23.7086	10.2221	9.30117	9.26243
NbHECT7	3.36375	9.83578	4.26134	4.3321	8.6262	3.64468	6.72297	2.6785
NbHECT8	16.8855	32.199	19.4856	20.2747	36.4828	11.1967	29.1354	10.248
NbHECT9	14.1217	27.6328	14.916	11.5071	28.1283	7.8776	19.4732	6.44818
NbHECT10	19.7514	31.6618	14.8105	23.1939	30.6854	12.1123	26.3215	10.8132
NbHECT11	21.4155	42.9143	24.9213	33.4021	45.9233	12.8967	31.704	11.2314
NbHECT12	6.94814	24.3427	14.4296	19.6056	11.8678	6.76737	12.5358	4.70299
NbHECT13	4.28551	13.9896	8.8199	14.9703	14.3638	4.86913	8.52947	3.37588
NbHECT14	15.0949	24.891	14.4275	19.1593	25.0817	10.9114	19.9333	8.50461
NbHECT15	15.4064	23.657	21.3302	17.5837	29.4899	9.93482	13.9444	8.59953
NbHECT16	12.9656	14.3453	11.982	11.9184	26.7991	4.56171	11.4705	4.95666
NbHECT17	23.4586	41.7186	21.7954	26.4018	48.0181	14.1473	35.8262	13.0395
NbHECT18	0	0	0	0	0	0	0	0.008036
a TPM, transcripts per million.
